# Supplementary material for: Physicochemical, Microbial, and Volatile Compound Characteristics of Gochujang, Fermented Red Pepper Paste, Produced by Traditional Cottage Industries
Source: Foods. 2022 Jan 27;11(3):375. doi: 10.3390/foods11030375 (PMC8834593; doi:10.3390/foods11030375)
Supplement: Supplementary file 1 [file foods-11-00375-s001.zip]

Archive with 1 entries (1 files):
- foods-1530944-supplementary.pdf
